# Supplementary material for: Carbon content and other soil properties of near-surface peats before and after peatland restoration
Source: PeerJ. 2024 Apr 18;12:e17113. doi: 10.7717/peerj.17113 (PMC11032657; doi:10.7717/peerj.17113)
Supplement: Supplemental Information 3 [file peerj-12-17113-s003.csv]

site_number	site	old_new_peat	old_new_number	site_number_old_new	profile	thickness_new	TOC	CN	TN	pH	DBD
4	Teufelseemoor	new	1	41	ST_M4061	45	53,07	28,78	1,84	3,17
4	Teufelseemoor	new	1	41	ST_M4062	45	53,56	28,72	1,86	3,72
4	Teufelseemoor	new	1	41	ST_M4063	20	49,39	24,55	2,01	3,16
4	Teufelseemoor	new	1	41	ST_M4064	24	54,55	31,12	1,75	3,19
4	Teufelseemoor	new	1	41	ST_M4065	37	48,27	25,8	1,87	3,36
4	Teufelseemoor	new	1	41	ST_M4071	40	50,55	23,66	2,14	3,42
4	Teufelseemoor	new	1	41	ST_M4072	40	52,76	27,29	1,93	3,29
4	Teufelseemoor	new	1	41	ST_M4073	40	52,06	26,29	1,98	3,4
4	Teufelseemoor	new	1	41	ST_M4074	40	51,15	23,88	2,14	3,5
4	Teufelseemoor	new	1	41	ST_M4075	30	51,53	24,5	2,1	3,38
4	Teufelseemoor	old	2	42	ST_M4061		54,378	32,60853922	1,6676	3,31	0,138078471
4	Teufelseemoor	old	2	42	ST_M4062		54,69	35,11847428	1,5573	3,14	0,135311871
4	Teufelseemoor	old	2	42	ST_M4063		55,603	35,24084168	1,5778	3,14	0,153672032
4	Teufelseemoor	old	2	42	ST_M4064		55,404	34,00478733	1,6293	3,24	0,128018109
4	Teufelseemoor	old	2	42	ST_M4065		51,744	26,36905672	1,9623	2,86	0,149396378
4	Teufelseemoor	old	2	42	ST_M4071		54,348	31,69164383	1,7149	3,19	0,13304829
4	Teufelseemoor	old	2	42	ST_M4072		53,812	27,0561617	1,9889	3,06	0,163983903
4	Teufelseemoor	old	2	42	ST_M4073		52,85	25,93101418	2,0381	3	0,137826962
4	Teufelseemoor	old	2	42	ST_M4074		52,609	27,48210834	1,9143	3	0,127012072
4	Teufelseemoor	old	2	42	ST_M4075		54,03	29,30043384	1,844	3	0,176559356
5	Müllerwiese	new	1	51	ST_M5011	8	48,01	39,47	1,22	3,14	0,07
5	Müllerwiese	new	1	51	ST_M5012	17	48,85	47,52	1,03	3,13	0,07
5	Müllerwiese	new	1	51	ST_M5013	7	48,77	31,6	1,54	3,33	0,06
5	Müllerwiese	new	1	51	ST_M5014	18	48,67	38,13	1,28	3,28	0,06
5	Müllerwiese	new	1	51	ST_M5015	26	49,26	49,04	1	3,12	0,05
5	Müllerwiese	new	1	51	ST_M5021	18	49,43	36,5	1,35	3,19	0,06
5	Müllerwiese	new	1	51	ST_M5023	18	48,18	37,96	1,27	3,33	0,04
5	Müllerwiese	new	1	51	ST_M5024	18	49,46	35,73	1,38	3,24	0,08
5	Müllerwiese	new	1	51	ST_M5025	12	48,86	25,65	1,9	3,4	0,09
5	Müllerwiese	old	2	52	ST_M5011		49,54	21,66061825	2,2871	3,35	0,0916
5	Müllerwiese	old	2	52	ST_M5012		50,413	19,60069984	2,572	3,43	0,1498
5	Müllerwiese	old	2	52	ST_M5013		49,339	20,15399698	2,4481	3,44	0,1432
5	Müllerwiese	old	2	52	ST_M5014		49,236	26,98158702	1,8248	3,28	0,0694
5	Müllerwiese	old	2	52	ST_M5015		49,547	23,07086981	2,1476	3,4	0,092
5	Müllerwiese	old	2	52	ST_M5021		51,829	22,36901165	2,317	3,82	0,1319
5	Müllerwiese	old	2	52	ST_M5023		49,196	19,15359159	2,5685	3,67	0,1392
5	Müllerwiese	old	2	52	ST_M5024		47,434	19,01467169	2,4946	3,94	0,1349
5	Müllerwiese	old	2	52	ST_M5025		50,816	19,66867936	2,5836	3,75	0,1297
3	Seggenkuten	new	1	31	ST_M7011	5	47,85	19,01	2,52	3,6	0,16
3	Seggenkuten	new	1	31	ST_M7012	12	48,71	32,57	1,5	3,44	0,03
3	Seggenkuten	new	1	31	ST_M7014	2	49,16	19,81	2,48	3,46	0,18
3	Seggenkuten	new	1	31	ST_M7015	8	46,84	18,87	2,48	3,31	0,16
3	Seggenkuten	old	2	32	ST_M7011		44,547	19,34387077	2,3029	3,75	0,1215
3	Seggenkuten	old	2	32	ST_M7012		49,978	19,00448703	2,6298	3,4	0,1279
3	Seggenkuten	old	2	32	ST_M7014		48,006	18,5904039	2,5823	3,74	0,1544
3	Seggenkuten	old	2	32	ST_M7015		48,667	20,69263149	2,3519	3,85	0,1456
