# Supplementary material for: Carbon content and other soil properties of near-surface peats before and after peatland restoration
Source: PeerJ. 2024 Apr 18;12:e17113. doi: 10.7717/peerj.17113 (PMC11032657; doi:10.7717/peerj.17113)
Supplement: Supplemental Information 4 [file peerj-12-17113-s004.csv]

Month	site_number	site	waterlevel
2003-06-01	1	Beerenwiese	-26
2003-07-01	1	Beerenwiese	-15
2003-08-01	1	Beerenwiese	-33
2003-09-01	1	Beerenwiese	-16
2003-10-01	1	Beerenwiese	-12
2003-11-01	1	Beerenwiese	-2
2003-12-01	1	Beerenwiese	0
2004-01-01	1	Beerenwiese	4
2004-02-01	1	Beerenwiese	0
2004-03-01	1	Beerenwiese	4
2004-04-01	1	Beerenwiese	-5
2004-05-01	1	Beerenwiese	-12
2004-06-01	1	Beerenwiese	-15
2004-07-01	1	Beerenwiese	-2
2004-08-01	1	Beerenwiese	-19
2004-09-01	1	Beerenwiese	-24
2004-10-01	1	Beerenwiese	-9
2004-11-01	1	Beerenwiese	1
2004-12-01	1	Beerenwiese	0
2005-01-01	1	Beerenwiese	-4
2005-02-01	1	Beerenwiese	-1
2005-03-01	1	Beerenwiese	2
2005-04-01	1	Beerenwiese	-12
2005-05-01	1	Beerenwiese	3
2005-06-01	1	Beerenwiese	-8
2005-07-01	1	Beerenwiese	-10
2005-08-01	1	Beerenwiese	-5
2005-09-01	1	Beerenwiese	-22
2005-10-01	1	Beerenwiese	-20
2005-11-01	1	Beerenwiese	-12
2005-12-01	1	Beerenwiese	-11
2006-01-01	1	Beerenwiese	-16
2006-02-01	1	Beerenwiese	3
2006-03-01	1	Beerenwiese	-5
2006-04-01	1	Beerenwiese	-2
2006-05-01	1	Beerenwiese	-9
2006-06-01	1	Beerenwiese	-16
2006-07-01	1	Beerenwiese	-44
2006-08-01	1	Beerenwiese	-19
2006-09-01	1	Beerenwiese	-36
2006-10-01	1	Beerenwiese	-27
2006-11-01	1	Beerenwiese	-10
2006-12-01	1	Beerenwiese	-10
2007-01-01	1	Beerenwiese	-4
2007-02-01	1	Beerenwiese	0
2007-03-01	1	Beerenwiese	-6
2007-04-01	1	Beerenwiese	-14
2007-05-01	1	Beerenwiese	-2
2007-06-01	1	Beerenwiese	2
2007-07-01	1	Beerenwiese	-3
2007-08-01	1	Beerenwiese	-1
2007-09-01	1	Beerenwiese	1
2007-10-01	1	Beerenwiese	2
2007-11-01	1	Beerenwiese	3
2007-12-01	1	Beerenwiese	6
2008-01-01	1	Beerenwiese	7
2008-02-01	1	Beerenwiese	6
2008-03-01	1	Beerenwiese	6
2008-04-01	1	Beerenwiese	9
2008-05-01	1	Beerenwiese	6
2008-06-01	1	Beerenwiese	-6
2008-07-01	1	Beerenwiese	-1
2008-08-01	1	Beerenwiese	-3
2008-09-01	1	Beerenwiese	-6
2008-10-01	1	Beerenwiese	-1
2008-11-17	1	Beerenwiese	1
2008-12-18	1	Beerenwiese	6
2009-01-19	1	Beerenwiese	5
2009-02-19	1	Beerenwiese	8
2009-03-18	1	Beerenwiese	6
2009-04-20	1	Beerenwiese	-1
2009-05-18	1	Beerenwiese	1
2009-06-19	1	Beerenwiese	-6
2009-07-20	1	Beerenwiese	2
2009-08-17	1	Beerenwiese	-5
2009-09-18	1	Beerenwiese	-15
2009-10-19	1	Beerenwiese	-2
2009-11-19	1	Beerenwiese	-2
2009-12-21	1	Beerenwiese	3
2010-01-18	1	Beerenwiese	0
2010-02-18	1	Beerenwiese	-3
2010-03-23	1	Beerenwiese	5
2010-04-20	1	Beerenwiese	1
2010-05-20	1	Beerenwiese	7
2010-06-16	1	Beerenwiese	3
2010-07-16	1	Beerenwiese	-5
2010-08-15	1	Beerenwiese	4
2010-09-20	1	Beerenwiese	3
2010-10-25	1	Beerenwiese	5
2010-11-22	1	Beerenwiese	8
2010-12-20	1	Beerenwiese	5
2011-01-20	1	Beerenwiese	8
2011-02-21	1	Beerenwiese	10
2011-03-18	1	Beerenwiese	8
2011-04-18	1	Beerenwiese	7
2011-05-17	1	Beerenwiese	11
2011-06-16	1	Beerenwiese	6
2011-07-15	1	Beerenwiese	9
2011-08-18	1	Beerenwiese	8
2011-09-19	1	Beerenwiese	10
2011-10-18	1	Beerenwiese	12
2011-11-17	1	Beerenwiese	13
2011-12-16	1	Beerenwiese	12
2012-01-18	1	Beerenwiese	13
2012-02-20	1	Beerenwiese	12
2012-03-19	1	Beerenwiese	13
2012-04-18	1	Beerenwiese	14
2012-05-21	1	Beerenwiese	11
2012-06-20	1	Beerenwiese	10
2012-07-23	1	Beerenwiese	8
2012-08-21	1	Beerenwiese	11
2012-09-20	1	Beerenwiese	10
2012-10-18	1	Beerenwiese	10
2012-11-19	1	Beerenwiese	9
2012-12-17	1	Beerenwiese	11
2013-01-24	1	Beerenwiese	16
2013-02-22	1	Beerenwiese	18
2013-03-26	1	Beerenwiese	15
2013-04-22	1	Beerenwiese	13
2013-05-23	1	Beerenwiese	11
2013-06-25	1	Beerenwiese	10
2013-07-23	1	Beerenwiese	6
2013-08-20	1	Beerenwiese	11
2013-09-20	1	Beerenwiese	7
2013-10-20	1	Beerenwiese	11
2013-11-20	1	Beerenwiese	14
2013-12-20	1	Beerenwiese	12
2014-01-20	1	Beerenwiese	13
2014-02-20	1	Beerenwiese	14
2014-03-20	1	Beerenwiese	11
2014-04-20	1	Beerenwiese	12
2014-05-20	1	Beerenwiese	9
2014-06-20	1	Beerenwiese	7
2014-07-20	1	Beerenwiese	6
2014-08-20	1	Beerenwiese	6
2014-09-20	1	Beerenwiese	6
2014-10-20	1	Beerenwiese	7
2014-11-20	1	Beerenwiese	9
2014-12-20	1	Beerenwiese	9
2015-01-20	1	Beerenwiese	13
2015-02-20	1	Beerenwiese	7
2015-03-20	1	Beerenwiese	8
2015-04-20	1	Beerenwiese	9
2015-05-20	1	Beerenwiese	7
2015-06-20	1	Beerenwiese	3
2015-07-20	1	Beerenwiese	2
2015-08-20	1	Beerenwiese	2
2015-09-20	1	Beerenwiese	3
2015-10-20	1	Beerenwiese	0
2015-11-20	1	Beerenwiese	4
2015-12-20	1	Beerenwiese	7
2016-01-20	1	Beerenwiese	13
2016-02-20	1	Beerenwiese	14
2016-03-20	1	Beerenwiese	8
2016-04-20	1	Beerenwiese	6
2016-05-20	1	Beerenwiese	-2
2016-06-20	1	Beerenwiese	-3
2016-07-20	1	Beerenwiese	-4
2016-08-20	1	Beerenwiese	-13
2016-09-20	1	Beerenwiese	-15
2016-10-20	1	Beerenwiese	0
2016-11-20	1	Beerenwiese	4
2016-12-20	1	Beerenwiese	3
2017-01-20	1	Beerenwiese	5
2017-02-20	1	Beerenwiese	6
2017-03-20	1	Beerenwiese	4
2017-04-20	1	Beerenwiese	3
2017-05-20	1	Beerenwiese	-4
2017-06-20	1	Beerenwiese	-1
2017-07-20	1	Beerenwiese	5
2017-08-20	1	Beerenwiese	5
2017-09-20	1	Beerenwiese	4
2017-10-20	1	Beerenwiese	9
2017-11-20	1	Beerenwiese	8
2017-12-20	1	Beerenwiese	12
2018-01-20	1	Beerenwiese	11
2018-02-20	1	Beerenwiese	17
2018-03-20	1	Beerenwiese	17
2018-04-20	1	Beerenwiese	12
2018-05-20	1	Beerenwiese	8
2018-06-20	1	Beerenwiese	3
2018-07-20	1	Beerenwiese	-7
2018-08-20	1	Beerenwiese	1
2018-09-20	1	Beerenwiese	4
2018-10-20	1	Beerenwiese	6
2018-11-20	1	Beerenwiese	3
2018-12-20	1	Beerenwiese	4
2019-01-20	1	Beerenwiese	7
2019-02-20	1	Beerenwiese	1
2019-03-20	1	Beerenwiese	5
2019-04-20	1	Beerenwiese	0
2019-05-20	1	Beerenwiese	5
2019-06-20	1	Beerenwiese	-2
2019-07-20	1	Beerenwiese	-14
2003-06-01	2	Boberowseewiese	-33
2003-07-01	2	Boberowseewiese	-32
2003-08-01	2	Boberowseewiese	-37
2003-09-01	2	Boberowseewiese	-31
2003-10-01	2	Boberowseewiese	-27
2003-11-01	2	Boberowseewiese	-23
2003-12-01	2	Boberowseewiese	-16
2004-01-01	2	Boberowseewiese	-12
2004-02-01	2	Boberowseewiese	-10
2004-03-01	2	Boberowseewiese	-12
2004-04-01	2	Boberowseewiese	-12
2004-05-01	2	Boberowseewiese	-16
2004-06-01	2	Boberowseewiese	-20
2004-07-01	2	Boberowseewiese	-16
2004-08-01	2	Boberowseewiese	-24
2004-09-01	2	Boberowseewiese	-24
2004-10-01	2	Boberowseewiese	-20
2004-11-01	2	Boberowseewiese	-15
2004-12-01	2	Boberowseewiese	-17
2005-01-01	2	Boberowseewiese	-15
2005-02-01	2	Boberowseewiese	-11
2005-03-01	2	Boberowseewiese	-8
2005-04-01	2	Boberowseewiese	-13
2005-05-01	2	Boberowseewiese	-11
2005-06-01	2	Boberowseewiese	-17
2005-07-01	2	Boberowseewiese	-19
2005-08-01	2	Boberowseewiese	-19
2005-09-01	2	Boberowseewiese	-25
2005-10-01	2	Boberowseewiese	-23
2005-11-01	2	Boberowseewiese	-19
2005-12-01	2	Boberowseewiese	-18
2006-01-01	2	Boberowseewiese	-12
2006-02-01	2	Boberowseewiese	-4
2006-03-01	2	Boberowseewiese	-6
2006-04-01	2	Boberowseewiese	-5
2006-05-01	2	Boberowseewiese	-8
2006-06-01	2	Boberowseewiese	-10
2006-07-01	2	Boberowseewiese	-23
2006-08-01	2	Boberowseewiese	-20
2006-09-01	2	Boberowseewiese	-22
2006-10-01	2	Boberowseewiese	-20
2006-11-01	2	Boberowseewiese	-14
2006-12-01	2	Boberowseewiese	-13
2007-01-01	2	Boberowseewiese	-10
2007-02-01	2	Boberowseewiese	-5
2007-03-01	2	Boberowseewiese	-5
2007-04-01	2	Boberowseewiese	-7
2007-05-01	2	Boberowseewiese	-7
2007-06-01	2	Boberowseewiese	-4
2007-07-01	2	Boberowseewiese	-5
2007-08-01	2	Boberowseewiese	-8
2007-09-01	2	Boberowseewiese	-6
2007-10-01	2	Boberowseewiese	-7
2007-11-01	2	Boberowseewiese	-5
2007-12-01	2	Boberowseewiese	-4
2008-01-01	2	Boberowseewiese	-4
2008-02-01	2	Boberowseewiese	-1
2008-03-01	2	Boberowseewiese	1
2008-04-01	2	Boberowseewiese	3
2008-05-01	2	Boberowseewiese	0
2008-06-01	2	Boberowseewiese	-6
2008-07-01	2	Boberowseewiese	-7
2008-08-01	2	Boberowseewiese	-13
2008-09-01	2	Boberowseewiese	-12
2008-10-01	2	Boberowseewiese	-6
2008-11-17	2	Boberowseewiese	-4
2008-12-18	2	Boberowseewiese	-2
2009-01-19	2	Boberowseewiese	-2
2009-02-19	2	Boberowseewiese	-2
2009-03-18	2	Boberowseewiese	-1
2009-04-20	2	Boberowseewiese	-4
2009-05-18	2	Boberowseewiese	-5
2009-06-19	2	Boberowseewiese	-9
2009-07-20	2	Boberowseewiese	-7
2009-08-17	2	Boberowseewiese	-19
2009-09-18	2	Boberowseewiese	-19
2009-10-19	2	Boberowseewiese	-10
2009-11-19	2	Boberowseewiese	-10
2009-12-21	2	Boberowseewiese	-9
2010-01-18	2	Boberowseewiese	-6
2010-02-18	2	Boberowseewiese	3
2010-03-23	2	Boberowseewiese	6
2010-04-20	2	Boberowseewiese	6
2010-05-20	2	Boberowseewiese	10
2010-06-16	2	Boberowseewiese	9
2010-07-16	2	Boberowseewiese	-2
2010-08-15	2	Boberowseewiese	6
2010-09-20	2	Boberowseewiese	11
2010-10-25	2	Boberowseewiese	11
2010-11-22	2	Boberowseewiese	16
2010-12-20	2	Boberowseewiese	16
2011-01-20	2	Boberowseewiese	18
2011-02-21	2	Boberowseewiese	19
2011-03-18	2	Boberowseewiese	20
2011-04-18	2	Boberowseewiese	18
2011-05-17	2	Boberowseewiese	17
2011-06-16	2	Boberowseewiese	15
2011-07-15	2	Boberowseewiese	17
2011-08-18	2	Boberowseewiese	22
2011-09-19	2	Boberowseewiese	18
2011-10-18	2	Boberowseewiese	19
2011-11-17	2	Boberowseewiese	17
2011-12-16	2	Boberowseewiese	19
2012-01-18	2	Boberowseewiese	19
2012-02-20	2	Boberowseewiese	22
2012-03-19	2	Boberowseewiese	19
2012-04-18	2	Boberowseewiese	20
2012-05-21	2	Boberowseewiese	18
2012-06-20	2	Boberowseewiese	17
2012-07-23	2	Boberowseewiese	18
2012-08-21	2	Boberowseewiese	17
2012-09-20	2	Boberowseewiese	16
2012-10-18	2	Boberowseewiese	18
2012-11-19	2	Boberowseewiese	18
2012-12-17	2	Boberowseewiese	22
2013-01-24	2	Boberowseewiese	19
2013-02-22	2	Boberowseewiese	20
2013-03-26	2	Boberowseewiese	19
2013-04-22	2	Boberowseewiese	18
2013-05-23	2	Boberowseewiese	17
2013-06-25	2	Boberowseewiese	18
2013-07-23	2	Boberowseewiese	12
2013-08-20	2	Boberowseewiese	14
2013-09-20	2	Boberowseewiese	18
2013-10-20	2	Boberowseewiese	17
2013-11-20	2	Boberowseewiese	17
2013-12-20	2	Boberowseewiese	17
2014-01-20	2	Boberowseewiese	17
2014-02-20	2	Boberowseewiese	17
2014-03-20	2	Boberowseewiese	19
2014-04-20	2	Boberowseewiese	16
2014-05-20	2	Boberowseewiese	15
2014-06-20	2	Boberowseewiese	14
2014-07-20	2	Boberowseewiese	12
2014-08-20	2	Boberowseewiese	10
2014-09-20	2	Boberowseewiese	12
2014-10-20	2	Boberowseewiese	15
2014-11-20	2	Boberowseewiese	14
2014-12-20	2	Boberowseewiese	15
2015-01-20	2	Boberowseewiese	16
2015-02-20	2	Boberowseewiese	16
2015-03-20	2	Boberowseewiese	15
2015-04-20	2	Boberowseewiese	15
2015-05-20	2	Boberowseewiese	13
2015-06-20	2	Boberowseewiese	9
2015-07-20	2	Boberowseewiese	8
2015-08-20	2	Boberowseewiese	4
2015-09-20	2	Boberowseewiese	3
2015-10-20	2	Boberowseewiese	6
2015-11-20	2	Boberowseewiese	9
2015-12-20	2	Boberowseewiese	12
2016-01-20	2	Boberowseewiese	14
2016-02-20	2	Boberowseewiese	17
2016-03-20	2	Boberowseewiese	15
2016-04-20	2	Boberowseewiese	13
2016-05-20	2	Boberowseewiese	-7
2016-06-20	2	Boberowseewiese	0
2016-07-20	2	Boberowseewiese	-3
2016-08-20	2	Boberowseewiese	-8
2016-09-20	2	Boberowseewiese	-11
2016-10-20	2	Boberowseewiese	-5
2016-11-20	2	Boberowseewiese	0
2016-12-20	2	Boberowseewiese	0
2017-01-20	2	Boberowseewiese	4
2017-02-20	2	Boberowseewiese	6
2017-03-20	2	Boberowseewiese	9
2017-04-20	2	Boberowseewiese	8
2017-05-20	2	Boberowseewiese	6
2017-06-20	2	Boberowseewiese	4
2017-07-20	2	Boberowseewiese	17
2017-08-20	2	Boberowseewiese	14
2017-09-20	2	Boberowseewiese	13
2017-10-20	2	Boberowseewiese	14
2017-11-20	2	Boberowseewiese	15
2017-12-20	2	Boberowseewiese	15
2018-01-20	2	Boberowseewiese	18
2018-02-20	2	Boberowseewiese	18
2018-03-20	2	Boberowseewiese	18
2018-04-20	2	Boberowseewiese	17
2018-05-20	2	Boberowseewiese	14
2018-06-20	2	Boberowseewiese	14
2018-07-20	2	Boberowseewiese	10
2018-08-20	2	Boberowseewiese	8
2018-09-20	2	Boberowseewiese	5
2018-10-20	2	Boberowseewiese	6
2018-11-20	2	Boberowseewiese	7
2018-12-20	2	Boberowseewiese	13
2019-01-20	2	Boberowseewiese	15
2019-02-20	2	Boberowseewiese	14
2019-03-20	2	Boberowseewiese	14
2019-04-20	2	Boberowseewiese	12
2019-05-20	2	Boberowseewiese	12
2019-06-20	2	Boberowseewiese	12
2019-07-20	2	Boberowseewiese	4
2003-06-01	3	Seggenkuten	-45
2003-07-01	3	Seggenkuten	-27
2003-08-01	3	Seggenkuten	-51
2003-09-01	3	Seggenkuten	-20
2003-10-01	3	Seggenkuten	-18
2003-11-01	3	Seggenkuten	-15
2003-12-01	3	Seggenkuten	-13
2004-01-01	3	Seggenkuten	-8
2004-02-01	3	Seggenkuten	-3
2004-03-01	3	Seggenkuten	-7
2004-04-01	3	Seggenkuten	-7
2004-05-01	3	Seggenkuten	-17
2004-06-01	3	Seggenkuten	-31
2004-07-01	3	Seggenkuten	-32
2004-08-01	3	Seggenkuten	-12
2004-09-01	3	Seggenkuten	-28
2004-10-01	3	Seggenkuten	-11
2004-11-01	3	Seggenkuten	-7
2004-12-01	3	Seggenkuten	-15
2005-01-01	3	Seggenkuten	-6
2005-02-01	3	Seggenkuten	0
2005-03-01	3	Seggenkuten	-6
2005-04-01	3	Seggenkuten	-13
2005-05-01	3	Seggenkuten	-2
2005-06-01	3	Seggenkuten	-9
2005-07-01	3	Seggenkuten	-3
2005-08-01	3	Seggenkuten	-2
2005-09-01	3	Seggenkuten	-15
2005-10-01	3	Seggenkuten	-22
2005-11-01	3	Seggenkuten	-13
2005-12-01	3	Seggenkuten	-16
2006-01-01	3	Seggenkuten	-3
2006-02-01	3	Seggenkuten	2
2006-03-01	3	Seggenkuten	2
2006-04-01	3	Seggenkuten	3
2006-05-01	3	Seggenkuten	-3
2006-06-01	3	Seggenkuten	-2
2006-07-01	3	Seggenkuten	-48
2006-08-01	3	Seggenkuten	-18
2006-09-01	3	Seggenkuten	-26
2006-10-01	3	Seggenkuten	-31
2006-11-01	3	Seggenkuten	-3
2006-12-01	3	Seggenkuten	-6
2007-01-01	3	Seggenkuten	-3
2007-02-01	3	Seggenkuten	2
2007-03-01	3	Seggenkuten	2
2007-04-01	3	Seggenkuten	-2
2007-05-01	3	Seggenkuten	-5
2007-06-01	3	Seggenkuten	8
2007-07-01	3	Seggenkuten	7
2007-08-01	3	Seggenkuten	3
2007-09-01	3	Seggenkuten	5
2007-10-01	3	Seggenkuten	2
2007-11-01	3	Seggenkuten	2
2007-12-01	3	Seggenkuten	5
2008-01-01	3	Seggenkuten	2
2008-02-01	3	Seggenkuten	5
2008-03-01	3	Seggenkuten	8
2008-04-01	3	Seggenkuten	15
2008-05-01	3	Seggenkuten	13
2008-06-01	3	Seggenkuten	3
2008-07-01	3	Seggenkuten	4
2008-08-01	3	Seggenkuten	0
2008-09-01	3	Seggenkuten	-3
2008-10-01	3	Seggenkuten	-11
2008-11-17	3	Seggenkuten	2
2008-12-18	3	Seggenkuten	4
2009-01-19	3	Seggenkuten	3
2009-02-19	3	Seggenkuten	-1
2009-03-18	3	Seggenkuten	9
2009-04-20	3	Seggenkuten	3
2009-05-18	3	Seggenkuten	1
2009-06-19	3	Seggenkuten	-5
2009-07-20	3	Seggenkuten	1
2009-08-17	3	Seggenkuten	-15
2009-09-18	3	Seggenkuten	-25
2009-10-19	3	Seggenkuten	4
2009-11-19	3	Seggenkuten	5
2009-12-21	3	Seggenkuten	0
2010-01-18	3	Seggenkuten	0
2010-02-18	3	Seggenkuten	-2
2010-03-23	3	Seggenkuten	9
2010-04-20	3	Seggenkuten	11
2010-05-20	3	Seggenkuten	11
2010-06-16	3	Seggenkuten	15
2010-07-16	3	Seggenkuten	4
2010-08-15	3	Seggenkuten	12
2010-09-20	3	Seggenkuten	13
2010-10-25	3	Seggenkuten	13
2010-11-22	3	Seggenkuten	15
2010-12-20	3	Seggenkuten	14
2011-01-20	3	Seggenkuten	20
2011-02-21	3	Seggenkuten	20
2011-03-18	3	Seggenkuten	26
2011-04-18	3	Seggenkuten	27
2011-05-17	3	Seggenkuten	23
2011-06-16	3	Seggenkuten	17
2011-07-15	3	Seggenkuten	24
2011-08-18	3	Seggenkuten	25
2011-09-19	3	Seggenkuten	28
2011-10-18	3	Seggenkuten	25
2011-11-17	3	Seggenkuten	24
2011-12-16	3	Seggenkuten	20
2012-01-18	3	Seggenkuten	27
2012-02-20	3	Seggenkuten	27
2012-03-19	3	Seggenkuten	27
2012-04-18	3	Seggenkuten	24
2012-05-21	3	Seggenkuten	23
2012-06-20	3	Seggenkuten	17
2012-07-23	3	Seggenkuten	19
2012-08-21	3	Seggenkuten	15
2012-09-20	3	Seggenkuten	12
2012-10-18	3	Seggenkuten	17
2012-11-19	3	Seggenkuten	19
2012-12-17	3	Seggenkuten	15
2013-01-24	3	Seggenkuten	16
2013-02-22	3	Seggenkuten	18
2013-03-26	3	Seggenkuten	25
2013-04-22	3	Seggenkuten	19
2013-05-23	3	Seggenkuten	18
2013-06-25	3	Seggenkuten	16
2013-07-23	3	Seggenkuten	12
2013-08-20	3	Seggenkuten	17
2013-09-20	3	Seggenkuten	15
2013-10-20	3	Seggenkuten	17
2013-11-20	3	Seggenkuten	18
2013-12-20	3	Seggenkuten	18
2014-01-20	3	Seggenkuten	18
2014-02-20	3	Seggenkuten	13
2014-03-20	3	Seggenkuten	13
2014-04-20	3	Seggenkuten	11
2014-05-20	3	Seggenkuten	5
2014-06-20	3	Seggenkuten	2
2014-07-20	3	Seggenkuten	17
2014-08-20	3	Seggenkuten	13
2014-09-20	3	Seggenkuten	12
2014-10-20	3	Seggenkuten	16
2014-11-20	3	Seggenkuten	11
2014-12-20	3	Seggenkuten	8
2015-01-20	3	Seggenkuten	10
2015-02-20	3	Seggenkuten	17
2015-03-20	3	Seggenkuten	12
2015-04-20	3	Seggenkuten	15
2015-05-20	3	Seggenkuten	9
2015-06-20	3	Seggenkuten	5
2015-07-20	3	Seggenkuten	10
2015-08-20	3	Seggenkuten	-1
2015-09-20	3	Seggenkuten	8
2015-10-20	3	Seggenkuten	3
2015-11-20	3	Seggenkuten	12
2015-12-20	3	Seggenkuten	13
2016-01-20	3	Seggenkuten	11
2016-02-20	3	Seggenkuten	16
2016-03-20	3	Seggenkuten	22
2016-04-20	3	Seggenkuten	27
2016-05-20	3	Seggenkuten	21
2016-06-20	3	Seggenkuten	7
2016-07-20	3	Seggenkuten	-3
2016-08-20	3	Seggenkuten	-5
2016-09-20	3	Seggenkuten	-11
2016-10-20	3	Seggenkuten	-2
2016-11-20	3	Seggenkuten	5
2016-12-20	3	Seggenkuten	1
2017-01-20	3	Seggenkuten	1
2017-02-20	3	Seggenkuten	7
2017-03-20	3	Seggenkuten	13
2017-04-20	3	Seggenkuten	7
2017-05-20	3	Seggenkuten	4
2017-06-20	3	Seggenkuten	2
2017-07-20	3	Seggenkuten	19
2017-08-20	3	Seggenkuten	15
2017-09-20	3	Seggenkuten	11
2017-10-20	3	Seggenkuten	13
2017-11-20	3	Seggenkuten	18
2017-12-20	3	Seggenkuten	22
2018-01-20	3	Seggenkuten	27
2018-02-20	3	Seggenkuten	27
2018-03-20	3	Seggenkuten	27
2018-04-20	3	Seggenkuten	21
2018-05-20	3	Seggenkuten	15
2018-06-20	3	Seggenkuten	9
2018-07-20	3	Seggenkuten	2
2018-08-20	3	Seggenkuten	-3
2018-09-20	3	Seggenkuten	-4
2018-10-20	3	Seggenkuten	-5
2018-11-20	3	Seggenkuten	-7
2018-12-20	3	Seggenkuten	1
2019-01-20	3	Seggenkuten	4
2019-02-20	3	Seggenkuten	2
2019-03-20	3	Seggenkuten	2
2019-04-20	3	Seggenkuten	-1
2019-05-20	3	Seggenkuten	-5
2019-06-20	3	Seggenkuten	2
2019-07-20	3	Seggenkuten	-15
2003-06-01	4	Teufelsseemoor	-39
2003-07-01	4	Teufelsseemoor	-29
2003-08-01	4	Teufelsseemoor	-49
2003-09-01	4	Teufelsseemoor	-38
2003-10-01	4	Teufelsseemoor	-32
2003-11-01	4	Teufelsseemoor	-21
2003-12-01	4	Teufelsseemoor	-9
2004-01-01	4	Teufelsseemoor	-1
2004-02-01	4	Teufelsseemoor	-1
2004-03-01	4	Teufelsseemoor	4
2004-04-01	4	Teufelsseemoor	1
2004-05-01	4	Teufelsseemoor	-7
2004-06-01	4	Teufelsseemoor	-17
2004-07-01	4	Teufelsseemoor	-19
2004-08-01	4	Teufelsseemoor	-30
2004-09-01	4	Teufelsseemoor	-32
2004-10-01	4	Teufelsseemoor	-23
2004-11-01	4	Teufelsseemoor	-9
2004-12-01	4	Teufelsseemoor	-9
2005-01-01	4	Teufelsseemoor	-1
2005-02-01	4	Teufelsseemoor	0
2005-03-01	4	Teufelsseemoor	3
2005-04-01	4	Teufelsseemoor	3
2005-05-01	4	Teufelsseemoor	5
2005-06-01	4	Teufelsseemoor	3
2005-07-01	4	Teufelsseemoor	3
2005-08-01	4	Teufelsseemoor	6
2005-09-01	4	Teufelsseemoor	-1
2005-10-01	4	Teufelsseemoor	-2
2005-11-01	4	Teufelsseemoor	1
2005-12-01	4	Teufelsseemoor	1
2006-01-01	4	Teufelsseemoor	9
2006-02-01	4	Teufelsseemoor	9
2006-03-01	4	Teufelsseemoor	9
2006-04-01	4	Teufelsseemoor	15
2006-05-01	4	Teufelsseemoor	13
2006-06-01	4	Teufelsseemoor	15
2006-07-01	4	Teufelsseemoor	6
2006-08-01	4	Teufelsseemoor	7
2006-09-01	4	Teufelsseemoor	6
2006-10-01	4	Teufelsseemoor	2
2006-11-01	4	Teufelsseemoor	7
2006-12-01	4	Teufelsseemoor	9
2007-01-01	4	Teufelsseemoor	11
2007-02-01	4	Teufelsseemoor	16
2007-03-01	4	Teufelsseemoor	21
2007-04-01	4	Teufelsseemoor	20
2007-05-01	4	Teufelsseemoor	17
2007-06-01	4	Teufelsseemoor	28
2007-07-01	4	Teufelsseemoor	30
2007-08-01	4	Teufelsseemoor	29
2007-09-01	4	Teufelsseemoor	31
2007-10-01	4	Teufelsseemoor	31
2007-11-01	4	Teufelsseemoor	31
2007-12-01	4	Teufelsseemoor	36
2008-01-01	4	Teufelsseemoor	31
2008-02-01	4	Teufelsseemoor	39
2008-03-01	4	Teufelsseemoor	41
2008-04-01	4	Teufelsseemoor	43
2008-05-01	4	Teufelsseemoor	41
2008-06-01	4	Teufelsseemoor	31
2008-07-01	4	Teufelsseemoor	31
2008-08-01	4	Teufelsseemoor	27
2008-09-01	4	Teufelsseemoor	26
2008-10-01	4	Teufelsseemoor	40
2008-11-17	4	Teufelsseemoor	31
2008-12-18	4	Teufelsseemoor	34
2009-01-19	4	Teufelsseemoor	33
2009-02-19	4	Teufelsseemoor	36
2009-03-18	4	Teufelsseemoor	41
2009-04-20	4	Teufelsseemoor
2009-05-18	4	Teufelsseemoor
2009-06-19	4	Teufelsseemoor	31
2009-07-20	4	Teufelsseemoor	32
2009-08-17	4	Teufelsseemoor	24
2009-09-18	4	Teufelsseemoor	21
2009-10-19	4	Teufelsseemoor	29
2009-11-19	4	Teufelsseemoor	34
2009-12-21	4	Teufelsseemoor
2010-01-18	4	Teufelsseemoor
2010-02-18	4	Teufelsseemoor
2010-03-23	4	Teufelsseemoor	45
2010-04-20	4	Teufelsseemoor	42
2010-05-20	4	Teufelsseemoor
2010-06-16	4	Teufelsseemoor	46
2010-07-16	4	Teufelsseemoor	38
2010-08-15	4	Teufelsseemoor	42
2010-09-20	4	Teufelsseemoor	45
2010-10-25	4	Teufelsseemoor	44
2010-11-22	4	Teufelsseemoor	52
2010-12-20	4	Teufelsseemoor
2011-01-20	4	Teufelsseemoor
2011-02-21	4	Teufelsseemoor
2011-03-18	4	Teufelsseemoor
2011-04-18	4	Teufelsseemoor
2011-05-17	4	Teufelsseemoor
2011-06-16	4	Teufelsseemoor	56
2011-07-15	4	Teufelsseemoor	62
2011-08-18	4	Teufelsseemoor	70
2011-09-19	4	Teufelsseemoor	68
2011-10-18	4	Teufelsseemoor	66
2011-11-17	4	Teufelsseemoor	62
2011-12-16	4	Teufelsseemoor	66
2012-01-18	4	Teufelsseemoor	73
2012-02-20	4	Teufelsseemoor	76
2012-03-19	4	Teufelsseemoor	74
2012-04-18	4	Teufelsseemoor	72
2012-05-21	4	Teufelsseemoor	67
2012-06-20	4	Teufelsseemoor	60
2012-07-23	4	Teufelsseemoor	64
2012-08-21	4	Teufelsseemoor	63
2012-09-20	4	Teufelsseemoor	60
2012-10-18	4	Teufelsseemoor	64
2012-11-19	4	Teufelsseemoor	66
2012-12-17	4	Teufelsseemoor	69
2013-01-24	4	Teufelsseemoor	72
2013-02-22	4	Teufelsseemoor	74
2013-03-26	4	Teufelsseemoor	74
2013-04-22	4	Teufelsseemoor	73
2013-05-23	4	Teufelsseemoor	67
2013-06-25	4	Teufelsseemoor	66
2013-07-23	4	Teufelsseemoor	64
2013-08-20	4	Teufelsseemoor	67
2013-09-20	4	Teufelsseemoor	66
2013-10-20	4	Teufelsseemoor	68
2013-11-20	4	Teufelsseemoor	72
2013-12-20	4	Teufelsseemoor	73
2014-01-20	4	Teufelsseemoor	74
2014-02-20	4	Teufelsseemoor	74
2014-03-20	4	Teufelsseemoor	73
2014-04-20	4	Teufelsseemoor	72
2014-05-20	4	Teufelsseemoor	68
2014-06-20	4	Teufelsseemoor	65
2014-07-20	4	Teufelsseemoor	72
2014-08-20	4	Teufelsseemoor	71
2014-09-20	4	Teufelsseemoor	72
2014-10-20	4	Teufelsseemoor	76
2014-11-20	4	Teufelsseemoor	75
2014-12-20	4	Teufelsseemoor	73
2015-01-20	4	Teufelsseemoor	79
2015-02-20	4	Teufelsseemoor	78
2015-03-20	4	Teufelsseemoor	77
2015-04-20	4	Teufelsseemoor	76
2015-05-20	4	Teufelsseemoor	73
2015-06-20	4	Teufelsseemoor	68
2015-07-20	4	Teufelsseemoor	70
2015-08-20	4	Teufelsseemoor	62
2015-09-20	4	Teufelsseemoor	66
2015-10-20	4	Teufelsseemoor	68
2015-11-20	4	Teufelsseemoor	72
2015-12-20	4	Teufelsseemoor	75
2016-01-20	4	Teufelsseemoor	76
2016-02-20	4	Teufelsseemoor	79
2016-03-20	4	Teufelsseemoor	75
2016-04-20	4	Teufelsseemoor	73
2016-05-20	4	Teufelsseemoor	65
2016-06-20	4	Teufelsseemoor	66
2016-07-20	4	Teufelsseemoor	62
2016-08-20	4	Teufelsseemoor	58
2016-09-20	4	Teufelsseemoor	52
2016-10-20	4	Teufelsseemoor	57
2016-11-20	4	Teufelsseemoor	60
2016-12-20	4	Teufelsseemoor	62
2017-01-20	4	Teufelsseemoor	65
2017-02-20	4	Teufelsseemoor	68
2017-03-20	4	Teufelsseemoor	71
2017-04-20	4	Teufelsseemoor	70
2017-05-20	4	Teufelsseemoor	64
2017-06-20	4	Teufelsseemoor	62
2017-07-20	4	Teufelsseemoor	76
2017-08-20	4	Teufelsseemoor	74
2017-09-20	4	Teufelsseemoor	72
2017-10-20	4	Teufelsseemoor	74
2017-11-20	4	Teufelsseemoor	80
2017-12-20	4	Teufelsseemoor	82
2018-01-20	4	Teufelsseemoor	74
2018-02-20	4	Teufelsseemoor	80
2018-03-20	4	Teufelsseemoor	80
2018-04-20	4	Teufelsseemoor	81
2018-05-20	4	Teufelsseemoor	72
2018-06-20	4	Teufelsseemoor	65
2018-07-20	4	Teufelsseemoor	58
2018-08-20	4	Teufelsseemoor	57
2018-09-20	4	Teufelsseemoor	50
2018-10-20	4	Teufelsseemoor	49
2018-11-20	4	Teufelsseemoor	48
2018-12-20	4	Teufelsseemoor	52
2019-01-20	4	Teufelsseemoor	59
2019-02-20	4	Teufelsseemoor	60
2019-03-20	4	Teufelsseemoor	63
2019-04-20	4	Teufelsseemoor	58
2019-05-20	4	Teufelsseemoor	52
2019-06-20	4	Teufelsseemoor	55
2019-07-20	4	Teufelsseemoor	45
2003-06-01	5	Müllerwiese	-47
2003-07-01	5	Müllerwiese	-53
2003-08-01	5	Müllerwiese	-58
2003-09-01	5	Müllerwiese	-58
2003-10-01	5	Müllerwiese	-58
2003-11-01	5	Müllerwiese	-58
2003-12-01	5	Müllerwiese	-56
2004-01-01	5	Müllerwiese	-54
2004-02-01	5	Müllerwiese	-50
2004-03-01	5	Müllerwiese	-51
2004-04-01	5	Müllerwiese	-50
2004-05-01	5	Müllerwiese	-53
2004-06-01	5	Müllerwiese	-57
2004-07-01	5	Müllerwiese	-58
2004-08-01	5	Müllerwiese	-63
2004-09-01	5	Müllerwiese	-65
2004-10-01	5	Müllerwiese	-66
2004-11-01	5	Müllerwiese	-64
2004-12-01	5	Müllerwiese	-65
2005-01-01	5	Müllerwiese	-65
2005-02-01	5	Müllerwiese	-61
2005-03-01	5	Müllerwiese	-58
2005-04-01	5	Müllerwiese	-57
2005-05-01	5	Müllerwiese	-55
2005-06-01	5	Müllerwiese	-58
2005-07-01	5	Müllerwiese	-61
2005-08-01	5	Müllerwiese	-63
2005-09-01	5	Müllerwiese	-68
2005-10-01	5	Müllerwiese	-69
2005-11-01	5	Müllerwiese	-69
2005-12-01	5	Müllerwiese	-69
2006-01-01	5	Müllerwiese	-68
2006-02-01	5	Müllerwiese	-60
2006-03-01	5	Müllerwiese	-62
2006-04-01	5	Müllerwiese	-55
2006-05-01	5	Müllerwiese	-58
2006-06-01	5	Müllerwiese	-56
2006-07-01	5	Müllerwiese	-65
2006-08-01	5	Müllerwiese	-67
2006-09-01	5	Müllerwiese	-70
2006-10-01	5	Müllerwiese	-72
2006-11-01	5	Müllerwiese	-70
2006-12-01	5	Müllerwiese	-72
2007-01-01	5	Müllerwiese	-69
2007-02-01	5	Müllerwiese	-62
2007-03-01	5	Müllerwiese	-59
2007-04-01	5	Müllerwiese	-55
2007-05-01	5	Müllerwiese	-55
2007-06-01	5	Müllerwiese	-51
2007-07-01	5	Müllerwiese	-52
2007-08-01	5	Müllerwiese	-54
2007-09-01	5	Müllerwiese	-54
2007-10-01	5	Müllerwiese	-54
2007-11-01	5	Müllerwiese	-52
2007-12-01	5	Müllerwiese	-50
2008-01-01	5	Müllerwiese	-50
2008-02-01	5	Müllerwiese	-39
2008-03-01	5	Müllerwiese	-34
2008-04-01	5	Müllerwiese	-26
2008-05-01	5	Müllerwiese	-25
2008-06-01	5	Müllerwiese	-30
2008-07-01	5	Müllerwiese	-33
2008-08-01	5	Müllerwiese	-40
2008-09-01	5	Müllerwiese	-43
2008-10-01	5	Müllerwiese	-41
2008-11-17	5	Müllerwiese	-41
2008-12-18	5	Müllerwiese	-38
2009-01-19	5	Müllerwiese	-40
2009-02-19	5	Müllerwiese	-42
2009-03-18	5	Müllerwiese	-37
2009-04-20	5	Müllerwiese	-39
2009-05-18	5	Müllerwiese	-41
2009-06-19	5	Müllerwiese	-45
2009-07-20	5	Müllerwiese	-46
2009-08-17	5	Müllerwiese	-53
2009-09-18	5	Müllerwiese	-56
2009-10-19	5	Müllerwiese	-54
2009-11-19	5	Müllerwiese	-52
2009-12-21	5	Müllerwiese	-53
2010-01-18	5	Müllerwiese	-53
2010-02-18	5	Müllerwiese	-45
2010-03-23	5	Müllerwiese	-38
2010-04-20	5	Müllerwiese	-37
2010-05-20	5	Müllerwiese	-32
2010-06-16	5	Müllerwiese	-33
2010-07-16	5	Müllerwiese	-41
2010-08-15	5	Müllerwiese	-35
2010-09-20	5	Müllerwiese	-34
2010-10-25	5	Müllerwiese	-35
2010-11-22	5	Müllerwiese	-38
2010-12-20	5	Müllerwiese	-38
2011-01-20	5	Müllerwiese	-18
2011-02-21	5	Müllerwiese	-11
2011-03-18	5	Müllerwiese	-9
2011-04-18	5	Müllerwiese	-6
2011-05-17	5	Müllerwiese	-7
2011-06-16	5	Müllerwiese	-10
2011-07-15	5	Müllerwiese	-7
2011-08-18	5	Müllerwiese	1
2011-09-19	5	Müllerwiese	1
2011-10-18	5	Müllerwiese	2
2011-11-17	5	Müllerwiese	0
2011-12-16	5	Müllerwiese	2
2012-01-18	5	Müllerwiese	3
2012-02-20	5	Müllerwiese	4
2012-03-19	5	Müllerwiese	7
2012-04-18	5	Müllerwiese	9
2012-05-21	5	Müllerwiese	8
2012-06-20	5	Müllerwiese	5
2012-07-23	5	Müllerwiese	3
2012-08-21	5	Müllerwiese	0
2012-09-20	5	Müllerwiese	-3
2012-10-18	5	Müllerwiese	-1
2012-11-19	5	Müllerwiese	-3
2012-12-17	5	Müllerwiese	-3
2013-01-24	5	Müllerwiese	-3
2013-02-22	5	Müllerwiese	0
2013-03-26	5	Müllerwiese	0
2013-04-22	5	Müllerwiese	1
2013-05-23	5	Müllerwiese	-1
2013-06-25	5	Müllerwiese	-3
2013-07-23	5	Müllerwiese	-10
2013-08-20	5	Müllerwiese	-10
2013-09-20	5	Müllerwiese	-12
2013-10-20	5	Müllerwiese	-14
2013-11-20	5	Müllerwiese	-15
2013-12-20	5	Müllerwiese	-16
2014-01-20	5	Müllerwiese	-17
2014-02-20	5	Müllerwiese	-16
2014-03-20	5	Müllerwiese	-18
2014-04-20	5	Müllerwiese	-17
2014-05-20	5	Müllerwiese	-21
2014-06-20	5	Müllerwiese	-23
2014-07-20	5	Müllerwiese	-27
2014-08-20	5	Müllerwiese	-29
2014-09-20	5	Müllerwiese	-30
2014-10-20	5	Müllerwiese	-28
2014-11-20	5	Müllerwiese	-32
2014-12-20	5	Müllerwiese	-30
2015-01-20	5	Müllerwiese	-27
2015-02-20	5	Müllerwiese	-28
2015-03-20	5	Müllerwiese	-29
2015-04-20	5	Müllerwiese	-28
2015-05-20	5	Müllerwiese	-30
2015-06-20	5	Müllerwiese	-34
2015-07-20	5	Müllerwiese	-36
2015-08-20	5	Müllerwiese	-41
2015-09-20	5	Müllerwiese	-42
2015-10-20	5	Müllerwiese	-41
2015-11-20	5	Müllerwiese	-42
2015-12-20	5	Müllerwiese	-41
2016-01-20	5	Müllerwiese	-44
2016-02-20	5	Müllerwiese	-38
2016-03-20	5	Müllerwiese	-39
2016-04-20	5	Müllerwiese	-39
2016-05-20	5	Müllerwiese	-43
2016-06-20	5	Müllerwiese	-48
2016-07-20	5	Müllerwiese	-51
2016-08-20	5	Müllerwiese	-55
2016-09-20	5	Müllerwiese	-58
2016-10-20	5	Müllerwiese	-57
2016-11-20	5	Müllerwiese	-55
2016-12-20	5	Müllerwiese	-55
2017-01-20	5	Müllerwiese	-56
2017-02-20	5	Müllerwiese	-53
2017-03-20	5	Müllerwiese	-51
2017-04-20	5	Müllerwiese	-49
2017-05-20	5	Müllerwiese	-49
2017-06-20	5	Müllerwiese	-46
2017-07-20	5	Müllerwiese	-35
2017-08-20	5	Müllerwiese	-34
2017-09-20	5	Müllerwiese	-39
2017-10-20	5	Müllerwiese	-47
2017-11-20	5	Müllerwiese	-35
2017-12-20	5	Müllerwiese	-30
2018-01-20	5	Müllerwiese	-23
2018-02-20	5	Müllerwiese	-20
2018-03-20	5	Müllerwiese	-17
2018-04-20	5	Müllerwiese	-13
2018-05-20	5	Müllerwiese	-15
2018-06-20	5	Müllerwiese	-19
2018-07-20	5	Müllerwiese	-26
2018-08-20	5	Müllerwiese	-29
2018-09-20	5	Müllerwiese	-35
2018-10-20	5	Müllerwiese	-36
2018-11-20	5	Müllerwiese	-37
2018-12-20	5	Müllerwiese	-35
2019-01-20	5	Müllerwiese	-35
2019-02-20	5	Müllerwiese	-36
2019-03-20	5	Müllerwiese	-35
2019-04-20	5	Müllerwiese	-38
2019-05-20	5	Müllerwiese	-39
2019-06-20	5	Müllerwiese	-39
2019-07-20	5	Müllerwiese	-37,1
2003-06-01	6	Jägerwiese	-44
2003-07-01	6	Jägerwiese	-49
2003-08-01	6	Jägerwiese	-61
2003-09-01	6	Jägerwiese	-49
2003-10-01	6	Jägerwiese	-35
2003-11-01	6	Jägerwiese	-23
2003-12-01	6	Jägerwiese	-17
2004-01-01	6	Jägerwiese	-11
2004-02-01	6	Jägerwiese	-5
2004-03-01	6	Jägerwiese	-9
2004-04-01	6	Jägerwiese	-10
2004-05-01	6	Jägerwiese	-18
2004-06-01	6	Jägerwiese	-29
2004-07-01	6	Jägerwiese	-25
2004-08-01	6	Jägerwiese	-43
2004-09-01	6	Jägerwiese	-43
2004-10-01	6	Jägerwiese	-31
2004-11-01	6	Jägerwiese	-21
2004-12-01	6	Jägerwiese	-25
2005-01-01	6	Jägerwiese	-18
2005-02-01	6	Jägerwiese	-12
2005-03-01	6	Jägerwiese	-8
2005-04-01	6	Jägerwiese	-14
2005-05-01	6	Jägerwiese	-10
2005-06-01	6	Jägerwiese	-22
2005-07-01	6	Jägerwiese	-26
2005-08-01	6	Jägerwiese	-28
2005-09-01	6	Jägerwiese	-43
2005-10-01	6	Jägerwiese	-38
2005-11-01	6	Jägerwiese	-30
2005-12-01	6	Jägerwiese	-27
2006-01-01	6	Jägerwiese	-22
2006-02-01	6	Jägerwiese	-8
2006-03-01	6	Jägerwiese	-17
2006-04-01	6	Jägerwiese	-7
2006-05-01	6	Jägerwiese	-15
2006-06-01	6	Jägerwiese	-20
2006-07-01	6	Jägerwiese	-52
2006-08-01	6	Jägerwiese	-44
2006-09-01	6	Jägerwiese	-45
2006-10-01	6	Jägerwiese	-41
2006-11-01	6	Jägerwiese	-26
2006-12-01	6	Jägerwiese	-25
2007-01-01	6	Jägerwiese	-19
2007-02-01	6	Jägerwiese	-9
2007-03-01	6	Jägerwiese	-8
2007-04-01	6	Jägerwiese	-12
2007-05-01	6	Jägerwiese	-12
2007-06-01	6	Jägerwiese	-6
2007-07-01	6	Jägerwiese	-8
2007-08-01	6	Jägerwiese	-19
2007-09-01	6	Jägerwiese	-15
2007-10-01	6	Jägerwiese	-16
2007-11-01	6	Jägerwiese	-11
2007-12-01	6	Jägerwiese	-6
2008-01-01	6	Jägerwiese	-8
2008-02-01	6	Jägerwiese	-3
2008-03-01	6	Jägerwiese	2
2008-04-01	6	Jägerwiese	6
2008-05-01	6	Jägerwiese	-2
2008-06-01	6	Jägerwiese	-19
2008-07-01	6	Jägerwiese	-23
2008-08-01	6	Jägerwiese	-32
2008-09-01	6	Jägerwiese	-29
2008-10-01	6	Jägerwiese	-25
2008-11-17	6	Jägerwiese	-12
2008-12-18	6	Jägerwiese	-6
2009-01-19	6	Jägerwiese	-8
2009-02-19	6	Jägerwiese	-9
2009-03-18	6	Jägerwiese	-1
2009-04-20	6	Jägerwiese	-7
2009-05-18	6	Jägerwiese	-11
2009-06-19	6	Jägerwiese	-19
2009-07-20	6	Jägerwiese	-14
2009-08-17	6	Jägerwiese	-41
2009-09-18	6	Jägerwiese	-41
2009-10-19	6	Jägerwiese	-20
2009-11-19	6	Jägerwiese	-11
2009-12-21	6	Jägerwiese	-11
2010-01-18	6	Jägerwiese	-11
2010-02-18	6	Jägerwiese	-1
2010-03-23	6	Jägerwiese	4
2010-04-20	6	Jägerwiese	-2
2010-05-20	6	Jägerwiese	3
2010-06-16	6	Jägerwiese	1
2010-07-16	6	Jägerwiese	-28
2010-08-15	6	Jägerwiese	-4
2010-09-20	6	Jägerwiese	0
2010-10-25	6	Jägerwiese	-3
2010-11-22	6	Jägerwiese	6
2010-12-20	6	Jägerwiese	6
2011-01-20	6	Jägerwiese	14
2011-02-21	6	Jägerwiese	15
2011-03-18	6	Jägerwiese	15
2011-04-18	6	Jägerwiese	15
2011-05-17	6	Jägerwiese	12
2011-06-16	6	Jägerwiese	6
2011-07-15	6	Jägerwiese	13
2011-08-18	6	Jägerwiese	32
2011-09-19	6	Jägerwiese	32
2011-10-18	6	Jägerwiese	28
2011-11-17	6	Jägerwiese	24
2011-12-16	6	Jägerwiese	28
2012-01-18	6	Jägerwiese	39
2012-02-20	6	Jägerwiese	41
2012-03-19	6	Jägerwiese	44
2012-04-18	6	Jägerwiese	44
2012-05-21	6	Jägerwiese	43
2012-06-20	6	Jägerwiese	32
2012-07-23	6	Jägerwiese	34
2012-08-21	6	Jägerwiese	32
2012-09-20	6	Jägerwiese	28
2012-10-18	6	Jägerwiese	30
2012-11-19	6	Jägerwiese	28
2012-12-17	6	Jägerwiese	28
2013-01-24	6	Jägerwiese	33
2013-02-22	6	Jägerwiese	34
2013-03-26	6	Jägerwiese	33
2013-04-22	6	Jägerwiese	33
2013-05-23	6	Jägerwiese	27
2013-06-25	6	Jägerwiese	27
2013-07-23	6	Jägerwiese	17
2013-08-20	6	Jägerwiese	17
2013-09-20	6	Jägerwiese	16
2013-10-20	6	Jägerwiese	17
2013-11-20	6	Jägerwiese	18
2013-12-20	6	Jägerwiese	18
2014-01-20	6	Jägerwiese	18
2014-02-20	6	Jägerwiese	16
2014-03-20	6	Jägerwiese	13
2014-04-20	6	Jägerwiese	11
2014-05-20	6	Jägerwiese	8
2014-06-20	6	Jägerwiese	3
2014-07-20	6	Jägerwiese	1
2014-08-20	6	Jägerwiese	0
2014-09-20	6	Jägerwiese	4
2014-10-20	6	Jägerwiese	7
2014-11-20	6	Jägerwiese	3
2014-12-20	6	Jägerwiese	6
2015-01-20	6	Jägerwiese	10
2015-02-20	6	Jägerwiese	8
2015-03-20	6	Jägerwiese	5
2015-04-20	6	Jägerwiese	3
2015-05-20	6	Jägerwiese	-2
2015-06-20	6	Jägerwiese	-5
2015-07-20	6	Jägerwiese	-6
2015-08-20	6	Jägerwiese	-16
2015-09-20	6	Jägerwiese	-13
2015-10-20	6	Jägerwiese	-7
2015-11-20	6	Jägerwiese	-4
2015-12-20	6	Jägerwiese	-1
2016-01-20	6	Jägerwiese	-5
2016-02-20	6	Jägerwiese	1
2016-03-20	6	Jägerwiese	-4
2016-04-20	6	Jägerwiese	-6
2016-05-20	6	Jägerwiese	-14
2016-06-20	6	Jägerwiese	-22
2016-07-20	6	Jägerwiese	-33
2016-08-20	6	Jägerwiese	-36
2016-09-20	6	Jägerwiese	-40
2016-10-20	6	Jägerwiese	-24
2016-11-20	6	Jägerwiese	-16
2016-12-20	6	Jägerwiese	-13
2017-01-20	6	Jägerwiese	-12
2017-02-20	6	Jägerwiese	-5
2017-03-20	6	Jägerwiese	-5
2017-04-20	6	Jägerwiese	-6
2017-05-20	6	Jägerwiese	-15
2017-06-20	6	Jägerwiese	-19
2017-07-20	6	Jägerwiese	6
2017-08-20	6	Jägerwiese	-3
2017-09-20	6	Jägerwiese	-11
2017-10-20	6	Jägerwiese	-5
2017-11-20	6	Jägerwiese	1
2017-12-20	6	Jägerwiese	5
2018-01-20	6	Jägerwiese	8
2018-02-20	6	Jägerwiese	5
2018-03-20	6	Jägerwiese	7
2018-04-20	6	Jägerwiese	8
2018-05-20	6	Jägerwiese	5
2018-06-20	6	Jägerwiese	-6
2018-07-20	6	Jägerwiese	-22
2018-08-20	6	Jägerwiese	-29
2018-09-20	6	Jägerwiese	-32
2018-10-20	6	Jägerwiese	-27
2018-11-20	6	Jägerwiese	-20
2018-12-20	6	Jägerwiese	-12
2019-01-20	6	Jägerwiese	-4
2019-02-20	6	Jägerwiese	-4
2019-03-20	6	Jägerwiese	0
2019-04-20	6	Jägerwiese	-7
2019-05-20	6	Jägerwiese	-10
2019-06-20	6	Jägerwiese	-5
2019-07-20	6	Jägerwiese	-23
