# Supplementary material for: Carbon content and other soil properties of near-surface peats before and after peatland restoration
Source: PeerJ. 2024 Apr 18;12:e17113. doi: 10.7717/peerj.17113 (PMC11032657; doi:10.7717/peerj.17113)
Supplement: Supplemental Information 5 [file peerj-12-17113-s005.csv]

site_number	site	sampling	sampling_1	site_number_sampling	profile	new_peat	TOC	CN	TN	pH	DBD
1	Beerenwiese	1	2002-2004	11	ST_M1011		37,72	11,00992	3,426	5,5	0,16
1	Beerenwiese	1	2002-2004	11	ST_M1012		38,66	10,71508	3,608	5,4	0,22
1	Beerenwiese	1	2002-2004	11	ST_M1013		37,42	8,92227	4,194	5,6	0,17
1	Beerenwiese	1	2002-2004	11	ST_M1014		36,52	10,40752	3,509	5,6	0,17
1	Beerenwiese	1	2002-2004	11	ST_M1015		37,22	12,03362	3,093	5,3	0,18
1	Beerenwiese	1	2002-2004	11	ST_M1021		35,23	8,798701	4,004	5,3	0,16
1	Beerenwiese	1	2002-2004	11	ST_M1022		32,87	7,719587	4,258	5,4	0,22
1	Beerenwiese	1	2002-2004	11	ST_M1023		33,88	13,60643	2,49	5,4	0,18
1	Beerenwiese	1	2002-2004	11	ST_M1024		36,58	10,31294	3,547	5,5	0,2
1	Beerenwiese	1	2002-2004	11	ST_M1025		35,72	10,91354	3,273	5,4	0,14
2	Boberowseewiese	1	2002-2004	21	ST_M2031		36,76	12,38127	2,969	4,9	0,58
2	Boberowseewiese	1	2002-2004	21	ST_M2032		34,28	10,64596	3,22	5,2	0,48
2	Boberowseewiese	1	2002-2004	21	ST_M2033		35,45	12,59773	2,814	5	0,58
2	Boberowseewiese	1	2002-2004	21	ST_M2034		33,98	12,72183	2,671	5,2	0,45
2	Boberowseewiese	1	2002-2004	21	ST_M2035		32,6	7,813998	4,172	5,3	0,69
2	Boberowseewiese	1	2002-2004	21	ST_M2041		35,54	9,015728	3,942	5	0,34
2	Boberowseewiese	1	2002-2004	21	ST_M2042		36,34	13,20494	2,752	4,8	0,4
2	Boberowseewiese	1	2002-2004	21	ST_M2043		36,23	11,57508	3,13	4,9	0,54
2	Boberowseewiese	1	2002-2004	21	ST_M2044		38,7	14,31213	2,704	5,2	0,26
2	Boberowseewiese	1	2002-2004	21	ST_M2045		36,84	12,67286	2,907	4,6	0,53
3	Seggenkuten	1	2002-2004	31	ST_M3051		45,53	16,92565	2,69	3,8	0,21
3	Seggenkuten	1	2002-2004	31	ST_M3052		43,92	10,84444	4,05	3,2	0,3
3	Seggenkuten	1	2002-2004	31	ST_M3053		43,22	15,40271	2,806	3,5	0,34
3	Seggenkuten	1	2002-2004	31	ST_M3054		32,54	6,179263	5,266	3,8	0,23
3	Seggenkuten	1	2002-2004	31	ST_M3055		39,33	22,52577	1,746	3,6	0,23
4	Teufelsseemoor	1	2002-2004	41	ST_M4061		35,46	11,47573	3,09	3,1	0,41
4	Teufelsseemoor	1	2002-2004	41	ST_M4062		36,68	25,48992	1,439	3,2	0,32
4	Teufelsseemoor	1	2002-2004	41	ST_M4063		40,08	28,38527	1,412	3,1	0,32
4	Teufelsseemoor	1	2002-2004	41	ST_M4064		41,73	30,5267	1,367	3,2	0,16
4	Teufelsseemoor	1	2002-2004	41	ST_M4065		42,33	27,46918	1,541	3,2	0,3
4	Teufelsseemoor	1	2002-2004	41	ST_M4071		41,6	21,82581	1,906	3,4	0,26
4	Teufelsseemoor	1	2002-2004	41	ST_M4072		36,37	23,83355	1,526	3,5	0,27
4	Teufelsseemoor	1	2002-2004	41	ST_M4073		38,89	11,8857	3,272	3,4	0,29
4	Teufelsseemoor	1	2002-2004	41	ST_M4074		38,4	24,47419	1,569	3,2	0,22
4	Teufelsseemoor	1	2002-2004	41	ST_M4075		37,26	21,62507	1,723	3,3	0,22
5	Müllerwiese	1	2002-2004	51	ST_M5011		47,2	29,94923858	1,576	3,2	0,09
5	Müllerwiese	1	2002-2004	51	ST_M5012		47,44	23,86317907	1,988	3,4	0,09
5	Müllerwiese	1	2002-2004	51	ST_M5013		53,31	29,66611018	1,797	3,5	0,09
5	Müllerwiese	1	2002-2004	51	ST_M5014		48,19	23,19056785	2,078	3,4	0,09
5	Müllerwiese	1	2002-2004	51	ST_M5015		48,19	23,56479218	2,045	3,5	0,09
5	Müllerwiese	1	2002-2004	51	ST_M5021		47,12	36,38610039	1,295	3,1	0,14
5	Müllerwiese	1	2002-2004	51	ST_M5022		48,12	20,98560837	2,293	3,7	0,14
5	Müllerwiese	1	2002-2004	51	ST_M5023		43,7	18,30749895	2,387	4,3	0,14
5	Müllerwiese	1	2002-2004	51	ST_M5024		47,78	20,96533567	2,279	3,6	0,14
5	Müllerwiese	1	2002-2004	51	ST_M5025		46,85	18,97529364	2,469	3,6	0,14
6	Jägerwiese	1	2002-2004	61	ST_M6011		48,57	23,373436	2,078	3	0,09
6	Jägerwiese	1	2002-2004	61	ST_M6012		46,49	28,59163592	1,626	3,2	0,09
6	Jägerwiese	1	2002-2004	61	ST_M6013		45,11	37,15815486	1,214	2,9	0,09
6	Jägerwiese	1	2002-2004	61	ST_M6014		46,37	53,79350348	0,862	3,1	0,09
6	Jägerwiese	1	2002-2004	61	ST_M6015		46,97	33,03094233	1,422	3,3	0,09
6	Jägerwiese	1	2002-2004	61	ST_M6021		47,02	20,33737024	2,312	3,6	0,08
6	Jägerwiese	1	2002-2004	61	ST_M6022		47,67	30,24746193	1,576	3,1	0,08
6	Jägerwiese	1	2002-2004	61	ST_M6023		45,89	38,14630091	1,203	3	0,08
6	Jägerwiese	1	2002-2004	61	ST_M6024		46,19	36,71701113	1,258	3	0,08
6	Jägerwiese	1	2002-2004	61	ST_M6025		42,01	29,79432624	1,41	3,4	0,08
3	Seggenkuten	1	2002-2004	31	ST_M7011		46,03	19,98697351	2,303	3,3	0,16
3	Seggenkuten	1	2002-2004	31	ST_M7012		49,25	20,48668885	2,404	3,9	0,16
3	Seggenkuten	1	2002-2004	31	ST_M7013		50,81	23,14806378	2,195	3,3	0,16
3	Seggenkuten	1	2002-2004	31	ST_M7014		47,88	20,97240473	2,283	3,6	0,16
3	Seggenkuten	1	2002-2004	31	ST_M7015		49,35	20,98214286	2,352	3,8	0,16
1	Beerenwiese	2	2019-2021	12	ST_M1011	0	45,641	13,16630607	3,4665	5,14	0,1224
1	Beerenwiese	2	2019-2021	12	ST_M1012	0	44,871	13,28959839	3,3764	5,26	0,1148
1	Beerenwiese	2	2019-2021	12	ST_M1013	0	43,89	12,74649319	3,4433	5,44	0,1471
1	Beerenwiese	2	2019-2021	12	ST_M1014	0	46,734	13,94545238	3,3512	5,29	0,1039
1	Beerenwiese	2	2019-2021	12	ST_M1015	0	41,799	18,8360146	2,2191	5,43	0,0823
1	Beerenwiese	2	2019-2021	12	ST_M1021	0	42,262	12,74987178	3,3147	5,27	0,1562
1	Beerenwiese	2	2019-2021	12	ST_M1022	0	41,233	12,3024824	3,3516	5,15	0,1067
1	Beerenwiese	2	2019-2021	12	ST_M1023	0	41,028	12,94258675	3,17	4,86	0,1651
1	Beerenwiese	2	2019-2021	12	ST_M1024	0	43,58	12,65315603	3,4442	5,33	0,1468
1	Beerenwiese	2	2019-2021	12	ST_M1025	0	39,602	12,4167555	3,1894	5,07	0,1702
2	Boberowseewiese	2	2019-2021	22	ST_M2031	0	42,43	12,4966866	3,3953	5,18	0,2106
2	Boberowseewiese	2	2019-2021	22	ST_M2032	0	43,419	12,93001787	3,358	5,02	0,0738
2	Boberowseewiese	2	2019-2021	22	ST_M2033	0	32,564	12,69601154	2,5649	5,02	0,196
2	Boberowseewiese	2	2019-2021	22	ST_M2034	0	50,125	25,4054739	1,973	4,98	0,1026
2	Boberowseewiese	2	2019-2021	22	ST_M2035	0	42,3	13,20059918	3,2044	5,28	0,1632
2	Boberowseewiese	2	2019-2021	22	ST_M2041	0	45,178	13,75030436	3,2856	5,34	0,104
2	Boberowseewiese	2	2019-2021	22	ST_M2042	0	44,369	13,68695438	3,2417	5,67	0,1923
2	Boberowseewiese	2	2019-2021	22	ST_M2043	0	40,254	12,88994204	3,1229	5,65	0,153
2	Boberowseewiese	2	2019-2021	22	ST_M2044	0	42,38	12,884592	3,2892	5,33	0,1359
2	Boberowseewiese	2	2019-2021	22	ST_M2045	0	41,863	13,67848391	3,0605	5,56	0,193
3	Seggenkuten	2	2019-2021	32	ST_M3051	0	49,011	21,9082741	2,2371	3,39	0,1716
3	Seggenkuten	2	2019-2021	32	ST_M3052	0	47,291	19,59192974	2,4138	3,36	0,2028
3	Seggenkuten	2	2019-2021	32	ST_M3053	0	47,734	18,78699622	2,5408	3,53	0,2104
3	Seggenkuten	2	2019-2021	32	ST_M3054	0	52,981	24,94984695	2,1235	3,49	0,1734
3	Seggenkuten	2	2019-2021	32	ST_M3055	0	46,371	20,31766201	2,2823	3,5	0,1575
4	Teufelsseemoor	2	2019-2021	42	ST_M4061	45	54,378	32,60853922	1,6676	3,31	0,138078471
4	Teufelsseemoor	2	2019-2021	42	ST_M4062	45	54,69	35,11847428	1,5573	3,14	0,135311871
4	Teufelsseemoor	2	2019-2021	42	ST_M4063	20	55,603	35,24084168	1,5778	3,14	0,153672032
4	Teufelsseemoor	2	2019-2021	42	ST_M4064	24	55,404	34,00478733	1,6293	3,24	0,128018109
4	Teufelsseemoor	2	2019-2021	42	ST_M4065	37	51,744	26,36905672	1,9623	2,86	0,149396378
4	Teufelsseemoor	2	2019-2021	42	ST_M4071	40	54,348	31,69164383	1,7149	3,19	0,13304829
4	Teufelsseemoor	2	2019-2021	42	ST_M4072	40	53,812	27,0561617	1,9889	3,06	0,163983903
4	Teufelsseemoor	2	2019-2021	42	ST_M4073	40	52,85	25,93101418	2,0381	3	0,137826962
4	Teufelsseemoor	2	2019-2021	42	ST_M4074	40	52,609	27,48210834	1,9143	3	0,127012072
4	Teufelsseemoor	2	2019-2021	42	ST_M4075	30	54,03	29,30043384	1,844	3	0,176559356
5	Müllerwiese	2	2019-2021	52	ST_M5011	8	49,54	21,66061825	2,2871	3,35	0,0916
5	Müllerwiese	2	2019-2021	52	ST_M5012	17	50,413	19,60069984	2,572	3,43	0,1498
5	Müllerwiese	2	2019-2021	52	ST_M5013	7	49,339	20,15399698	2,4481	3,44	0,1432
5	Müllerwiese	2	2019-2021	52	ST_M5014	18	49,236	26,98158702	1,8248	3,28	0,0694
5	Müllerwiese	2	2019-2021	52	ST_M5015	26	49,547	23,07086981	2,1476	3,4	0,092
5	Müllerwiese	2	2019-2021	52	ST_M5021	18	51,829	22,36901165	2,317	3,82	0,1319
5	Müllerwiese	2	2019-2021	52	ST_M5022	0	29,131	15,12827171	1,9256	3,57	0,3132
5	Müllerwiese	2	2019-2021	52	ST_M5023	18	49,196	19,15359159	2,5685	3,67	0,1392
5	Müllerwiese	2	2019-2021	52	ST_M5024	18	47,434	19,01467169	2,4946	3,94	0,1349
5	Müllerwiese	2	2019-2021	52	ST_M5025	12	50,816	19,66867936	2,5836	3,75	0,1297
6	Jägerwiese	2	2019-2021	62	ST_M6011	0	50,022	35,51185574	1,4086	3,13	0,0698
6	Jägerwiese	2	2019-2021	62	ST_M6012	0	50,016	22,84774565	2,1891	3,38	0,0711
6	Jägerwiese	2	2019-2021	62	ST_M6013	0	52,669	26,57366297	1,982	3,06	0,1074
6	Jägerwiese	2	2019-2021	62	ST_M6014	0	49,603	23,98713671	2,0679	3,34	0,1024
6	Jägerwiese	2	2019-2021	62	ST_M6015	0	50,705	37,05693196	1,3683	3,15	0,0901
6	Jägerwiese	2	2019-2021	62	ST_M6021	0	50,286	25,3483214	1,9838	3,31	0,0831
6	Jägerwiese	2	2019-2021	62	ST_M6022	0	51,194	28,67529267	1,7853	3,3	0,0976
6	Jägerwiese	2	2019-2021	62	ST_M6023	0	47,693	22,26460016	2,1421	3,43	0,1233
6	Jägerwiese	2	2019-2021	62	ST_M6024	0	51,42	26,42750681	1,9457	3,24	0,1232
6	Jägerwiese	2	2019-2021	62	ST_M6025	0	49,948	24,94157595	2,0026	3,24	0,0905
3	Seggenkuten	2	2019-2021	32	ST_M7011	5	44,547	19,34387077	2,3029	3,75	0,1215
3	Seggenkuten	2	2019-2021	32	ST_M7012	12	49,978	19,00448703	2,6298	3,4	0,1279
3	Seggenkuten	2	2019-2021	32	ST_M7013	0	41,494	19,60130379	2,1169	3,74	0,1826
3	Seggenkuten	2	2019-2021	32	ST_M7014	2	48,006	18,5904039	2,5823	3,74	0,1544
3	Seggenkuten	2	2019-2021	32	ST_M7015	8	48,667	20,69263149	2,3519	3,85	0,1456
