# Supplementary material for: Carbon content and other soil properties of near-surface peats before and after peatland restoration
Source: PeerJ. 2024 Apr 18;12:e17113. doi: 10.7717/peerj.17113 (PMC11032657; doi:10.7717/peerj.17113)
Supplement: Supplemental Information 6 [file peerj-12-17113-s006.csv]

site	site_name	TOC	CN	TN	pH	DBD
1	Beerenwiese	7,921	2,15638607	0,0405	-0,36	-0,0376
1	Beerenwiese	6,211	2,57451839	-0,2316	-0,14	-0,1052
1	Beerenwiese	6,47	3,82422319	-0,7507	-0,16	-0,0229
1	Beerenwiese	10,214	3,53793238	-0,1578	-0,31	-0,0661
1	Beerenwiese	4,579	6,8023946	-0,8739	0,13	-0,0977
1	Beerenwiese	7,032	3,95117078	-0,6893	-0,03	-0,0038
1	Beerenwiese	8,363	4,5828954	-0,9064	-0,25	-0,1133
1	Beerenwiese	7,148	-0,66384325	0,68	-0,54	-0,0149
1	Beerenwiese	7	2,34021603	-0,1028	-0,17	-0,0532
1	Beerenwiese	3,882	1,5032155	-0,0836	-0,33	0,0302
2	Boberowseewiese	5,67	0,1154166	0,4263	0,28	-0,3694
2	Boberowseewiese	9,139	2,28405787	0,138	-0,18	-0,4062
2	Boberowseewiese	-2,886	0,09828154	-0,2491	0,02	-0,384
2	Boberowseewiese	16,145	12,6836439	-0,698	-0,22	-0,3474
2	Boberowseewiese	9,7	5,38660118	-0,9676	-0,02	-0,5268
2	Boberowseewiese	9,638	4,73457636	-0,6564	0,34	-0,236
2	Boberowseewiese	8,029	0,48201438	0,4897	0,87	-0,2077
2	Boberowseewiese	4,024	1,31486204	-0,0071	0,75	-0,387
2	Boberowseewiese	3,68	-1,427538	0,5852	0,13	-0,1241
2	Boberowseewiese	5,023	1,00562391	0,1535	0,96	-0,337
3	Seggenkuten	3,481	4,9826241	-0,4529	-0,41	-0,0384
3	Seggenkuten	3,371	8,74748974	-1,6362	0,16	-0,0972
3	Seggenkuten	4,514	3,38428622	-0,2652	0,03	-0,1296
3	Seggenkuten	20,441	18,77058395	-3,1425	-0,31	-0,0566
3	Seggenkuten	7,041	-2,20810799	0,5363	-0,1	-0,0725
4	Teufelsseemoor	18,918	21,13280922	-1,4224	0,21	-0,271921529
4	Teufelsseemoor	18,01	9,62855428	0,1183	-0,06	-0,184688129
4	Teufelsseemoor	15,523	6,85557168	0,1658	0,04	-0,166327968
4	Teufelsseemoor	13,674	3,47808733	0,2623	0,04	-0,031981891
4	Teufelsseemoor	9,414	-1,10012328	0,4213	-0,34	-0,150603622
4	Teufelsseemoor	12,748	9,86583383	-0,1911	-0,21	-0,12695171
4	Teufelsseemoor	17,442	3,2226117	0,4629	-0,44	-0,106016097
4	Teufelsseemoor	13,96	14,04531418	-1,2339	-0,4	-0,152173038
4	Teufelsseemoor	14,209	3,00791834	0,3453	-0,2	-0,092987928
4	Teufelsseemoor	16,77	7,67536384	0,121	-0,3	-0,043440644
5	Müllerwiese	2,34	-8,28862033	0,7111	0,15	0,0016
5	Müllerwiese	2,973	-4,26247923	0,584	0,03	0,0598
5	Müllerwiese	-3,971	-9,5121132	0,6511	-0,06	0,0532
5	Müllerwiese	1,046	3,79101917	-0,2532	-0,12	-0,0206
5	Müllerwiese	1,357	-0,49392237	0,1026	-0,1	0,002
5	Müllerwiese	4,709	-14,01708874	1,022	0,72	-0,0081
5	Müllerwiese	-18,989	-5,85733666	-0,3674	-0,13	0,1732
5	Müllerwiese	5,496	0,84609264	0,1815	-0,63	-0,0008
5	Müllerwiese	-0,346	-1,95066398	0,2156	0,34	-0,0051
5	Müllerwiese	3,966	0,69338572	0,1146	0,15	-0,0103
6	Jägerwiese	1,452	12,13841974	-0,6694	0,13	-0,0202
6	Jägerwiese	3,526	-5,74389027	0,5631	0,18	-0,0189
6	Jägerwiese	7,559	-10,58449189	0,768	0,16	0,0174
6	Jägerwiese	3,233	-29,80636677	1,2059	0,24	0,0124
6	Jägerwiese	3,735	4,02598963	-0,0537	-0,15	0,0001
6	Jägerwiese	3,266	5,01095116	-0,3282	-0,29	0,0031
6	Jägerwiese	3,524	-1,57216926	0,2093	0,2	0,0176
6	Jägerwiese	1,803	-15,88170075	0,9391	0,43	0,0433
6	Jägerwiese	5,23	-10,28950432	0,6877	0,24	0,0432
6	Jägerwiese	7,938	-4,85275029	0,5926	-0,16	0,0105
3	Seggenkuten	-1,483	-0,64310274	-1,00E-04	0,45	-0,0385
3	Seggenkuten	0,728	-1,48220182	0,2258	-0,5	-0,0321
3	Seggenkuten	-9,316	-3,54675999	-0,0781	0,44	0,0226
3	Seggenkuten	0,126	-2,38200083	0,2993	0,14	-0,0056
3	Seggenkuten	-0,683	-0,28951137	-1,00E-04	0,05	-0,0144
